# Supplementary material for: Wild Boars Carry Extended-Spectrum β-Lactamase- and AmpC-Producing Escherichia coli
Source: Microorganisms. 2021 Feb 12;9(2):367. doi: 10.3390/microorganisms9020367 (PMC7917586; doi:10.3390/microorganisms9020367)
Supplement: Supplementary file 1 [file microorganisms-09-00367-s001.zip › ESBL wild boars 2021 Table S1.xlsx]

## Sheet: Tabelle1
isolate no.	feacal samplea	sex b	weight (kg)	agec	nutritional statusd	feature	Sampling Date	Region of samplinge	population density of county (people/km2)	county of sampling (federal state)
1	1	2	47	2	1		2014-10-24	2	246	Siegen-Wittgenstein (North Rhine-Westphalia)
2	1	2	58	2	1		2014-10-24	2	246	Siegen-Wittgenstein (North Rhine-Westphalia)
3	1	1	29	0	1		2014-10-24	2	246	Siegen-Wittgenstein (North Rhine-Westphalia)
4	1	1	8	0	1		2014-10-24	2	246	Siegen-Wittgenstein (North Rhine-Westphalia)
5	1	2	2.5	0	1		2014-10-24	2	246	Siegen-Wittgenstein (North Rhine-Westphalia)
6	1	1	23	0	1		2014-10-24	2	246	Siegen-Wittgenstein (North Rhine-Westphalia)
7	1	1	28	0	1		2014-10-24	2	246	Siegen-Wittgenstein (North Rhine-Westphalia)
8	1	2	80	2	1		2014-10-24	2	246	Siegen-Wittgenstein (North Rhine-Westphalia)
9	1	2	7	0	2		2014-10-24	2	246	Siegen-Wittgenstein (North Rhine-Westphalia)
10	1	1	4	0	2		2014-10-24	2	246	Siegen-Wittgenstein (North Rhine-Westphalia)
11	1	1	8	0	1		2014-10-24	2	246	Siegen-Wittgenstein (North Rhine-Westphalia)
12	1	2	10	0	1		2014-10-24	2	246	Siegen-Wittgenstein (North Rhine-Westphalia)
13	1	1	5	0	1		2014-10-24	2	246	Siegen-Wittgenstein (North Rhine-Westphalia)
14	1	1	53	1	1		2014-10-24	2	246	Siegen-Wittgenstein (North Rhine-Westphalia)
15	1	1	18.8	0	1		2014-10-24	2	246	Siegen-Wittgenstein (North Rhine-Westphalia)
16	1	1	14.2	0	2	high-grade milk-spots	2014-10-24	2	246	Siegen-Wittgenstein (North Rhine-Westphalia)
17	1	2	16	0	1		2014-10-24	2	246	Siegen-Wittgenstein (North Rhine-Westphalia)
18	1	1	19	0	1		2014-10-24	2	246	Siegen-Wittgenstein (North Rhine-Westphalia)
19	1	2	21	0	1		2014-10-24	2	246	Siegen-Wittgenstein (North Rhine-Westphalia)
20	1	1	22	0	2		2014-10-24	2	246	Siegen-Wittgenstein (North Rhine-Westphalia)
21	1	1	16	0	1		2014-10-24	2	246	Siegen-Wittgenstein (North Rhine-Westphalia)
22	1	1	25	0	1		2014-10-24	2	246	Siegen-Wittgenstein (North Rhine-Westphalia)
23	1	1	19	0	1		2014-10-24	2	246	Siegen-Wittgenstein (North Rhine-Westphalia)
24	1	2	25.5	0	1		2014-10-24	2	246	Siegen-Wittgenstein (North Rhine-Westphalia)
25	1	1	22.5	0	1		2014-10-24	2	246	Siegen-Wittgenstein (North Rhine-Westphalia)
26	1	2	15	0	2	high-grade milk-spots	2014-10-24	2	246	Siegen-Wittgenstein (North Rhine-Westphalia)
27	1	1	25	0	1		2014-10-24	2	246	Siegen-Wittgenstein (North Rhine-Westphalia)
28	1	1	21.5	0	1		2014-10-24	2	246	Siegen-Wittgenstein (North Rhine-Westphalia)
29	1	2	22	0	1		2014-10-24	2	246	Siegen-Wittgenstein (North Rhine-Westphalia)
30	1	2	22.5	0	2		2014-10-24	2	246	Siegen-Wittgenstein (North Rhine-Westphalia)
31	1	2	17	0	2		2014-10-24	2	246	Siegen-Wittgenstein (North Rhine-Westphalia)
32	1	2	16.5	0	1		2014-10-24	2	246	Siegen-Wittgenstein (North Rhine-Westphalia)
33	1	1	49	1	1		2014-10-24	2	246	Siegen-Wittgenstein (North Rhine-Westphalia)
34	1	1	67	2	1		2014-10-24	2	246	Siegen-Wittgenstein (North Rhine-Westphalia)
35	2	1	65	2	1		2014-10-24	2	246	Siegen-Wittgenstein (North Rhine-Westphalia)
36	1	1	52.5	1	1		2014-10-24	2	246	Siegen-Wittgenstein (North Rhine-Westphalia)
37	1	2	19.5	0	1		2014-10-24	2	246	Siegen-Wittgenstein (North Rhine-Westphalia)
38	1	1	19	0	1		2014-10-24	2	246	Siegen-Wittgenstein (North Rhine-Westphalia)
39	1	1	20	0	1		2014-10-24	2	246	Siegen-Wittgenstein (North Rhine-Westphalia)
40	1	1	43	1	1		2014-10-24	2	246	Siegen-Wittgenstein (North Rhine-Westphalia)
41	1	1	53	1	1		2014-10-24	2	246	Siegen-Wittgenstein (North Rhine-Westphalia)
42	1	1	18.5	0	1		2014-10-24	2	246	Siegen-Wittgenstein (North Rhine-Westphalia)
43	1	2	15.5	0	1		2014-10-24	2	246	Siegen-Wittgenstein (North Rhine-Westphalia)
44	1	1	20	0	1		2014-10-24	2	246	Siegen-Wittgenstein (North Rhine-Westphalia)
45	1	1	24	0	1		2014-10-24	2	246	Siegen-Wittgenstein (North Rhine-Westphalia)
46	1	2	60.5	2	1		2014-10-24	2	246	Siegen-Wittgenstein (North Rhine-Westphalia)
47	1	1	20	0	1		2014-10-24	2	246	Siegen-Wittgenstein (North Rhine-Westphalia)
48	1	2	47	2	1		2014-10-25	2	238	Lahn-Dill (Hesse)
49	1	1	65	2	1		2014-10-25	2	238	Lahn-Dill (Hesse)
50	2	2	6	0	2		2014-10-25	2	238	Lahn-Dill (Hesse)
52	1	2	53	2	1		2014-10-25	2	238	Lahn-Dill (Hesse)
53	1	2	60	2	1		2014-10-25	2	238	Lahn-Dill (Hesse)
54	1	2	45	2	1		2014-10-25	2	238	Lahn-Dill (Hesse)
55	1	1	95	2	1		2014-10-25	2	238	Lahn-Dill (Hesse)
56	2	1	76	2	1		2014-10-25	2	238	Lahn-Dill (Hesse)
57	1	1	22	0	1		2014-10-25	2	238	Lahn-Dill (Hesse)
58	1	2	19	0	1		2014-10-25	2	238	Lahn-Dill (Hesse)
59	1	1	20	0	1		2014-10-25	2	238	Lahn-Dill (Hesse)
60	1	1	24	0	1		2014-10-25	2	238	Lahn-Dill (Hesse)
61	1	2	65	2	1	old gunshot injury	2014-10-30	2	96	Bernkastel-Wittlich (Rhineland-Palatinate)
62	1	1	28	0	1		2014-10-30	2	96	Bernkastel-Wittlich (Rhineland-Palatinate)
63	1	1	25	0	1		2014-10-30	2	96	Bernkastel-Wittlich (Rhineland-Palatinate)
64	1	1	18	0	1		2014-10-30	2	96	Bernkastel-Wittlich (Rhineland-Palatinate)
65	no feacal sample	1	20	0	1		2014-10-30	2	96	Bernkastel-Wittlich (Rhineland-Palatinate)
66	1	2	18	0	1		2014-10-30	2	96	Bernkastel-Wittlich (Rhineland-Palatinate)
67	1	2	55	1	2	in lactation	2014-10-30	2	96	Bernkastel-Wittlich (Rhineland-Palatinate)
68	2	2	50	1	1		2014-10-30	2	96	Bernkastel-Wittlich (Rhineland-Palatinate)
69	1	1	30	1	1		2014-10-30	2	96	Bernkastel-Wittlich (Rhineland-Palatinate)
70	2	1	20	0	1		2014-10-30	2	96	Bernkastel-Wittlich (Rhineland-Palatinate)
71	1	2	55	1	1		2014-10-31	2	96	Bernkastel-Wittlich (Rhineland-Palatinate)
72	1	2	25	0	1		2014-10-31	2	96	Bernkastel-Wittlich (Rhineland-Palatinate)
73	1	2	25	0	1		2014-10-31	2	96	Bernkastel-Wittlich (Rhineland-Palatinate)
74	1	2	26	0	1		2014-10-31	2	96	Bernkastel-Wittlich (Rhineland-Palatinate)
75	1	2	10	0	2	mandibular abscess, milk-spots	2014-10-31	2	96	Bernkastel-Wittlich (Rhineland-Palatinate)
76	1	2	65	2	1	in lactation, mandibular abscess	2014-10-31	2	96	Bernkastel-Wittlich (Rhineland-Palatinate)
77	no feacal sample	1	80	2	1		2014-10-31	2	96	Bernkastel-Wittlich (Rhineland-Palatinate)
78	1	2	50	1	1		2014-10-31	2	96	Bernkastel-Wittlich (Rhineland-Palatinate)
79	1	1	45	1	1		2014-10-31	2	96	Bernkastel-Wittlich (Rhineland-Palatinate)
85	1	2	49	1	1		2014-11-08	2	300	Main-Kinzig (Hesse)
86	1	2	26	0	1		2014-11-08	2	300	Main-Kinzig (Hesse)
87	1	2	24	0	1		2014-11-08	2	300	Main-Kinzig (Hesse)
88	2	1	26	0	1		2014-11-08	2	300	Main-Kinzig (Hesse)
89	1	1	25	0	1		2014-11-08	2	300	Main-Kinzig (Hesse)
90	1	1	18	0	1		2014-11-08	2	300	Main-Kinzig (Hesse)
91	1	1	23	0	1		2014-11-08	2	300	Main-Kinzig (Hesse)
92	1	1	13	0	2		2014-11-08	2	300	Main-Kinzig (Hesse)
93	1	2	29	1	1		2014-11-08	2	300	Main-Kinzig (Hesse)
94	1	2	14	0	2		2014-11-08	2	300	Main-Kinzig (Hesse)
95	1	1	30	1	1		2014-11-08	2	300	Main-Kinzig (Hesse)
96	2	2	27	0	1		2014-11-08	2	300	Main-Kinzig (Hesse)
97	1	2	16	0	1		2014-11-08	2	300	Main-Kinzig (Hesse)
98	1	1	23	0	1		2014-11-08	2	300	Main-Kinzig (Hesse)
99	2	1	21	0	1		2014-11-08	2	300	Main-Kinzig (Hesse)
100	1	2	18	0	1		2014-11-08	2	300	Main-Kinzig (Hesse)
101	1	2	17	0	1		2014-11-08	2	300	Main-Kinzig (Hesse)
102	1	2	17	0	1		2014-11-08	2	300	Main-Kinzig (Hesse)
103	1	2	20	0	1	mandibular abscess	2014-11-08	2	300	Main-Kinzig (Hesse)
104	1	1	21	0	1	mandibular abscess, suspicion scabies	2014-11-08	2	300	Main-Kinzig (Hesse)
105	1	2	60	2	1		2014-11-08	2	300	Main-Kinzig (Hesse)
106	1	2	24	0	1		2014-11-08	2	300	Main-Kinzig (Hesse)
107	1	2	21	0	1		2014-11-08	2	300	Main-Kinzig (Hesse)
108	1	1	23	0	1		2014-11-08	2	300	Main-Kinzig (Hesse)
109	1	2	5	0	2		2014-11-08	2	300	Main-Kinzig (Hesse)
110	1	2	21	0	1		2014-11-08	2	300	Main-Kinzig (Hesse)
111	1	1	21	0	1		2014-11-08	2	300	Main-Kinzig (Hesse)
112	2	1	15	0	2		2014-11-08	2	300	Main-Kinzig (Hesse)
113	1	2	55	2	1		2014-11-08	2	300	Main-Kinzig (Hesse)
114	1	1	23	0	1		2014-11-08	2	300	Main-Kinzig (Hesse)
115	1	1	8	0	2	suspicion scabies	2014-11-08	2	300	Main-Kinzig (Hesse)
116	1	2	10	0	2		2014-11-08	2	300	Main-Kinzig (Hesse)
117	1	2	23	0	1		2014-11-08	2	300	Main-Kinzig (Hesse)
118	1	1	27	0	1		2014-11-08	2	300	Main-Kinzig (Hesse)
119	1	2	13	0	2		2014-11-08	2	300	Main-Kinzig (Hesse)
120	1	1	45	1	1		2014-11-08	2	300	Main-Kinzig (Hesse)
121	1	2	14	0	2		2014-11-08	2	300	Main-Kinzig (Hesse)
122	1	1	12	0	1		2014-11-13	2	102	Harz (Saxony-Anhalt)
123	1	2	45	2	2	no left foreleg	2014-11-13	2	102	Harz (Saxony-Anhalt)
124	1	1	50	1	1		2014-11-13	2	102	Harz (Saxony-Anhalt)
125	1	1	20	0	1		2014-11-13	2	102	Harz (Saxony-Anhalt)
126	1	2	25	0	1		2014-11-13	2	102	Harz (Saxony-Anhalt)
127	1	2	18	0	1		2014-11-13	2	102	Harz (Saxony-Anhalt)
128	1	2	50	1	1		2014-11-13	2	102	Harz (Saxony-Anhalt)
129	1	1	25	0	1		2014-11-13	2	102	Harz (Saxony-Anhalt)
130	1	2	20	0	1		2014-11-13	2	102	Harz (Saxony-Anhalt)
131	1	1	41	0	1		2014-11-22	1	211	Warendorf (North Rhine-Westphalia)
132	1	2	44	1	1		2014-11-22	1	211	Warendorf (North Rhine-Westphalia)
133	1	2	8.5	0	2		2014-11-22	1	211	Warendorf (North Rhine-Westphalia)
134	1	1	5	0	2		2014-11-22	1	211	Warendorf (North Rhine-Westphalia)
135	2	1	7	0	2		2014-11-22	1	211	Warendorf (North Rhine-Westphalia)
136	1	1	57	2	1		2014-11-22	1	211	Warendorf (North Rhine-Westphalia)
137	1	1	40	1	1		2014-11-22	1	211	Warendorf (North Rhine-Westphalia)
138	2	1	28	0	1		2014-11-22	1	211	Warendorf (North Rhine-Westphalia)
139	1	1	27	1	2		2014-11-22	1	211	Warendorf (North Rhine-Westphalia)
140	2	1	84	2	1		2014-11-22	1	211	Warendorf (North Rhine-Westphalia)
141	1	1	60	1	1		2014-11-22	1	211	Warendorf (North Rhine-Westphalia)
142	no feacal sample	1	80	2	1		2014-11-24	2	105	Donau-Ries (Bavaria)
143	1	1	75	2	1		2014-11-24	2	105	Donau-Ries (Bavaria)
144	1	2	65	2	1		2014-11-24	2	105	Donau-Ries (Bavaria)
145	1	2	20	0	2		2014-11-24	2	105	Donau-Ries (Bavaria)
146	1	2	25	0	1		2014-11-24	2	105	Donau-Ries (Bavaria)
147	1	1	100	2	1		2014-11-24	2	105	Donau-Ries (Bavaria)
148	1	2	25	0	1		2014-11-24	2	105	Donau-Ries (Bavaria)
149	no feacal sample	1	90	2	1		2014-11-24	2	105	Donau-Ries (Bavaria)
150	2	2	25	0	1		2014-11-24	2	105	Donau-Ries (Bavaria)
151	1	2	27	1	1		2014-11-24	2	105	Donau-Ries (Bavaria)
152	1	1	40	1	1		2014-11-24	2	105	Donau-Ries (Bavaria)
153	1	2	52	1	1		2014-11-24	2	105	Donau-Ries (Bavaria)
154	no feacal sample	2	26	0	1		2014-11-24	2	105	Donau-Ries (Bavaria)
155	1	1	58	1	1		2014-11-24	2	105	Donau-Ries (Bavaria)
156	no feacal sample	2	55	2	1		2014-11-24	2	105	Donau-Ries (Bavaria)
157	1	2	70	2	1		2014-11-24	2	105	Donau-Ries (Bavaria)
158	1	2	50	2	1		2014-11-24	2	105	Donau-Ries (Bavaria)
159	1	1	70	2	1		2014-11-24	2	105	Donau-Ries (Bavaria)
160	no feacal sample	2	61	2	1		2014-11-24	2	105	Donau-Ries (Bavaria)
161	1	2	45	1	1		2014-11-24	2	105	Donau-Ries (Bavaria)
162	1	1	54	1	1		2014-11-24	2	105	Donau-Ries (Bavaria)
163	1	1	30	0	1		2014-11-24	2	105	Donau-Ries (Bavaria)
164	1	1	28	0	1		2014-11-24	2	105	Donau-Ries (Bavaria)
165	1	1	27	0	1		2014-11-24	2	105	Donau-Ries (Bavaria)
166	1	2	61	1	1		2014-11-24	2	105	Donau-Ries (Bavaria)
167	no feacal sample	1	27	0	1		2014-11-24	2	105	Donau-Ries (Bavaria)
168	1	2	20	0	1		2014-11-24	2	105	Donau-Ries (Bavaria)
169	no feacal sample	2	26	0	1		2014-11-24	2	105	Donau-Ries (Bavaria)
170	1	2	27	0	1		2014-11-24	2	105	Donau-Ries (Bavaria)
171	1	2	27	0	1		2014-11-24	2	105	Donau-Ries (Bavaria)
172	1	1	90	2	1		2014-11-24	2	105	Donau-Ries (Bavaria)
173	1	2	27	0	1		2014-11-24	2	105	Donau-Ries (Bavaria)
174	1	2	25	0	1		2014-11-24	2	105	Donau-Ries (Bavaria)
175	1	1	28	0	1		2014-11-24	2	105	Donau-Ries (Bavaria)
176	1	2	25	0	1		2014-11-24	2	105	Donau-Ries (Bavaria)
177	1	2	17	0	2		2014-11-24	2	105	Donau-Ries (Bavaria)
178	1	2	26	0	1		2014-11-24	2	105	Donau-Ries (Bavaria)
179	1	2	22	0	1		2014-11-24	2	105	Donau-Ries (Bavaria)
180	1	1	27	0	1		2014-11-24	2	105	Donau-Ries (Bavaria)
181	1	2	60	2	1		2014-11-24	2	105	Donau-Ries (Bavaria)
182	1	1	32	0	1		2014-11-24	2	105	Donau-Ries (Bavaria)
183	1	1	60	1	1		2014-11-24	2	105	Donau-Ries (Bavaria)
184	1	1	80	2	1		2014-11-24	2	105	Donau-Ries (Bavaria)
185	1	1	75	2	1		2014-11-24	2	105	Donau-Ries (Bavaria)
186	1	2	69	2	1		2014-11-29	1	47	Mecklenburgische-Seenplatte A (Mecklenburg-Hither Pomerania)
187	1	1	74	2	1		2014-11-29	1	47	Mecklenburgische-Seenplatte A (Mecklenburg-Hither Pomerania)
188	no feacal sample	2	26	0	1		2014-11-29	1	47	Mecklenburgische-Seenplatte A (Mecklenburg-Hither Pomerania)
189	no feacal sample	1	28	0	1		2014-11-29	1	47	Mecklenburgische-Seenplatte A (Mecklenburg-Hither Pomerania)
190	1	2	65	1	1		2014-11-29	1	47	Mecklenburgische-Seenplatte A (Mecklenburg-Hither Pomerania)
191	1	1		1	1		2014-11-29	1	47	Mecklenburgische-Seenplatte A (Mecklenburg-Hither Pomerania)
192	1	1	56	1	1		2014-11-29	1	47	Mecklenburgische-Seenplatte A (Mecklenburg-Hither Pomerania)
193	1	2	22	0	1		2014-11-29	1	47	Mecklenburgische-Seenplatte A (Mecklenburg-Hither Pomerania)
194	2	1	74	1	1		2014-11-29	1	47	Mecklenburgische-Seenplatte A (Mecklenburg-Hither Pomerania)
196	1	2	32	0	1		2014-11-29	1	47	Mecklenburgische-Seenplatte A (Mecklenburg-Hither Pomerania)
197	1	2	60	1	1		2014-11-29	1	47	Mecklenburgische-Seenplatte A (Mecklenburg-Hither Pomerania)
198	1	1	84	1	1		2014-11-29	1	47	Mecklenburgische-Seenplatte A (Mecklenburg-Hither Pomerania)
199	no feacal sample	2	24	1	2		2014-11-29	1	47	Mecklenburgische-Seenplatte A (Mecklenburg-Hither Pomerania)
200	1	1	88	2	1	multiple lung abscesses	2014-11-29	1	47	Mecklenburgische-Seenplatte A (Mecklenburg-Hither Pomerania)
201	no feacal sample	2	76	1	1		2014-11-29	1	47	Mecklenburgische-Seenplatte A (Mecklenburg-Hither Pomerania)
202	1	2	24	0	1		2014-12-11	1	234	Schaumburg (Lower Saxony)
203	1	2	19	0	2		2014-12-11	1	234	Schaumburg (Lower Saxony)
204	1	2	39	1	2	in lactation	2014-12-11	1	234	Schaumburg (Lower Saxony)
205	1	2	16	1	1		2014-12-11	1	234	Schaumburg (Lower Saxony)
206	1	1	43	2	1		2014-12-11	1	234	Schaumburg (Lower Saxony)
207	1	1	31	1	1		2014-12-11	1	234	Schaumburg (Lower Saxony)
208	1	2	77	2	1		2014-12-11	1	234	Schaumburg (Lower Saxony)
209	1	1	29	0	1		2014-12-11	1	234	Schaumburg (Lower Saxony)
210	1	2	19	0	2		2014-12-11	1	234	Schaumburg (Lower Saxony)
211	1	2	15	0	2		2014-12-11	1	234	Schaumburg (Lower Saxony)
212	1	2	16	0	2		2014-12-11	1	234	Schaumburg (Lower Saxony)
213	1	1	45	1	1		2014-12-11	1	234	Schaumburg (Lower Saxony)
214	1	2	73	2	1		2014-12-11	1	234	Schaumburg (Lower Saxony)
215	1	1	60	2	1		2014-12-11	1	234	Schaumburg (Lower Saxony)
217	1	1	24	0	1		2014-12-11	1	234	Schaumburg (Lower Saxony)
218	1	1	16	0	1		2014-12-11	1	234	Schaumburg (Lower Saxony)
219	1	1	14	0	2		2014-12-11	1	234	Schaumburg (Lower Saxony)
220	1	1	32	0	1	mandibular abscess	2014-12-11	1	234	Schaumburg (Lower Saxony)
221	1	1	53	1	1		2014-12-11	1	234	Schaumburg (Lower Saxony)
222	2	2	22	0	1		2014-12-11	1	234	Schaumburg (Lower Saxony)
223	1	2	40	1	1		2014-12-11	1	234	Schaumburg (Lower Saxony)
224	2	1	54	1	1		2014-12-11	1	234	Schaumburg (Lower Saxony)
225	1	1	16	0	1	mandibular abscesses	2014-12-11	1	234	Schaumburg (Lower Saxony)
226	1	1	16	0	1		2014-12-11	1	234	Schaumburg (Lower Saxony)
227	1	2	72	2	1		2014-12-11	1	234	Schaumburg (Lower Saxony)
228	1	2	35	1	1		2014-12-11	1	234	Schaumburg (Lower Saxony)
229	1	1	46	1	1		2014-12-11	1	234	Schaumburg (Lower Saxony)
230	1	2	37	1	1		2014-12-11	1	234	Schaumburg (Lower Saxony)
231	1	2	42	1	1		2014-12-11	1	234	Schaumburg (Lower Saxony)
232	1	1	60	2	1		2014-12-11	1	234	Schaumburg (Lower Saxony)
233	1	1	97	2	1		2014-12-11	1	234	Schaumburg (Lower Saxony)
234	1	1	31	0	1		2014-12-12	1	39	Uckermark (Brandenburg)
235	no feacal sample	2	28	0	1		2014-12-12	1	39	Uckermark (Brandenburg)
236	1	2	80	2	1		2014-12-12	1	39	Uckermark (Brandenburg)
237	1	2	25	0	1		2014-12-12	1	39	Uckermark (Brandenburg)
238	1	2	87	2	1		2014-12-12	1	39	Uckermark (Brandenburg)
239	1	1	31	1	1		2014-12-12	1	39	Uckermark (Brandenburg)
240	1	1	35	1	1		2014-12-12	1	39	Uckermark (Brandenburg)
241	1	1	30	0	1		2014-12-12	1	39	Uckermark (Brandenburg)
242	1	1	24	0	1		2014-12-12	1	39	Uckermark (Brandenburg)
243	1	2	25	0	1		2014-12-12	1	39	Uckermark (Brandenburg)
244	1	2	25	0	1		2014-12-12	1	39	Uckermark (Brandenburg)
245	1	2	91	2	1		2014-12-12	1	39	Uckermark (Brandenburg)
246	1	2	86	2	1		2014-12-12	1	39	Uckermark (Brandenburg)
247	1	2	89	2	1		2014-12-12	1	39	Uckermark (Brandenburg)
248	1	2	60	2	2	no left hind leg	2014-12-12	1	39	Uckermark (Brandenburg)
249	1	2	29	0	1		2014-12-12	1	39	Uckermark (Brandenburg)
250	1	2	25	0	1		2014-12-12	1	39	Uckermark (Brandenburg)
251	1	1	45	1	1		2014-12-12	1	39	Uckermark (Brandenburg)
252	1	1	87	2	1		2014-12-12	1	39	Uckermark (Brandenburg)
253	1	2	23	0	1		2014-12-12	1	39	Uckermark (Brandenburg)
254	1	2	22	0	1		2014-12-12	1	39	Uckermark (Brandenburg)
255	1	2	40	1	1		2014-12-12	1	39	Uckermark (Brandenburg)
256	1	2	24	0	1		2014-12-12	1	39	Uckermark (Brandenburg)
257	1	2	21	0	1		2014-12-12	1	39	Uckermark (Brandenburg)
258	1	1	28	0	1		2014-12-12	1	39	Uckermark (Brandenburg)
259	1	2	57	1	1		2014-12-12	1	39	Uckermark (Brandenburg)
260	1	2	70	2	1		2014-12-12	1	39	Uckermark (Brandenburg)
261	1	1	78	2	1		2014-12-12	1	39	Uckermark (Brandenburg)
262	1	2	35	1	1		2014-12-12	1	39	Uckermark (Brandenburg)
263	1	1	56	1	1		2014-12-12	1	39	Uckermark (Brandenburg)
264	1	2	66	2	1		2014-12-12	1	39	Uckermark (Brandenburg)
265	1	2	57	1	1		2014-12-12	1	39	Uckermark (Brandenburg)
266	1	1	90	2	1		2014-12-12	1	39	Uckermark (Brandenburg)
267	1	2	80	1	1		2014-12-12	1	39	Uckermark (Brandenburg)
268	1	1	60	1	1		2014-12-12	1	39	Uckermark (Brandenburg)
269	1	2	65	2	1		2014-12-12	1	39	Uckermark (Brandenburg)
270	1	1	60	1	1		2014-12-12	1	39	Uckermark (Brandenburg)
271	1	2	30	0	1		2014-12-12	1	39	Uckermark (Brandenburg)
272	1	2	30	0	1		2014-12-12	1	39	Uckermark (Brandenburg)
273	1	2	60	1	1		2014-12-12	1	39	Uckermark (Brandenburg)
274	1	1	100	2	1		2014-12-12	1	39	Uckermark (Brandenburg)
275	1	2	50	2	1		2014-12-12	1	39	Uckermark (Brandenburg)
276	1	2	70	2	1		2014-12-12	1	39	Uckermark (Brandenburg)
277	1	1	26	0	1		2014-12-12	1	39	Uckermark (Brandenburg)
278	1	1	28	0	1		2014-12-12	1	39	Uckermark (Brandenburg)
279	1	1	30	0	1		2014-12-12	1	39	Uckermark (Brandenburg)
280	1	2	30	0	1	mandibualr abscess	2014-12-12	1	39	Uckermark (Brandenburg)
281	1	2	25	0	2	mandibular abscess	2014-12-12	1	39	Uckermark (Brandenburg)
282	1	1	120	2	1		2014-12-12	1	39	Uckermark (Brandenburg)
283	1	2	25	0	1		2014-12-12	1	39	Uckermark (Brandenburg)
284	1	1	100	1	1		2014-12-12	1	39	Uckermark (Brandenburg)
285	1	2	30	0	1		2014-12-15	1	75	Heidekreis A (Lower Saxony)
286	1	1	25	0	1		2014-12-15	1	75	Heidekreis A (Lower Saxony)
287	no feacal sample	2	30	1	1		2014-12-15	1	75	Heidekreis A (Lower Saxony)
288	1	1	60	2	1	pregnant	2014-12-15	1	75	Heidekreis A (Lower Saxony)
289	1	2	66	2	1	pregnant	2014-12-15	1	75	Heidekreis A (Lower Saxony)
290	1	2	30	1	1		2014-12-15	1	75	Heidekreis A (Lower Saxony)
291	1	2	70	2	1		2014-12-15	1	75	Heidekreis A (Lower Saxony)
292	1	1	40	1	1		2014-12-15	1	75	Heidekreis A (Lower Saxony)
293	1	2	26	0	1		2014-12-15	1	75	Heidekreis A (Lower Saxony)
294	1	2	45	1	1		2014-12-15	1	75	Heidekreis A (Lower Saxony)
295	1	2	35	1	1		2014-12-15	1	75	Heidekreis A (Lower Saxony)
296	1	2	30	1	1		2014-12-15	1	75	Heidekreis A (Lower Saxony)
297	1	1	18	0	1		2014-12-15	1	75	Heidekreis A (Lower Saxony)
298	1	2	60	2	1		2014-12-15	1	75	Heidekreis A (Lower Saxony)
299	1	2	25	0	1		2014-12-15	1	75	Heidekreis A (Lower Saxony)
300	1	2	25	0	1		2014-12-15	1	75	Heidekreis A (Lower Saxony)
301	1	2	34	0	1		2015-01-10	1	79	Oder-Spree (Brandenburg)
302	1	1	35	0	1		2015-01-10	1	79	Oder-Spree (Brandenburg)
303	1	2	61	1	1		2015-01-10	1	79	Oder-Spree (Brandenburg)
304	1	2	33	2	1		2015-01-10	1	79	Oder-Spree (Brandenburg)
305	1	2	36	0	1		2015-01-10	1	79	Oder-Spree (Brandenburg)
306	1	1	42	0	1		2015-01-10	1	79	Oder-Spree (Brandenburg)
307	1	2	35	1	1		2015-01-10	1	79	Oder-Spree (Brandenburg)
308	1	2	44	0	1		2015-01-10	1	79	Oder-Spree (Brandenburg)
309	1	2	35	0	1		2015-01-10	1	79	Oder-Spree (Brandenburg)
310	1	1	27	0	1		2015-01-10	1	79	Oder-Spree (Brandenburg)
311	1	1	28	0	1		2015-01-10	1	79	Oder-Spree (Brandenburg)
315	1	2	50	2	1		2015-01-09	1	75	Heidekreis B (Lower Saxony)
316	1	1	80	2	1		2015-01-09	1	75	Heidekreis B (Lower Saxony)
317	1	2	25	0	1		2015-01-09	1	75	Heidekreis B (Lower Saxony)
318	1	1	15	0	2		2015-01-09	1	75	Heidekreis B (Lower Saxony)
319	1	1	45	1	1		2015-01-09	1	75	Heidekreis B (Lower Saxony)
320	1	1	50	2	1		2015-01-09	1	75	Heidekreis B (Lower Saxony)
321	1	1	50	2	1		2015-01-09	1	75	Heidekreis B (Lower Saxony)
322	1	1	50	1	1		2015-01-09	1	75	Heidekreis B (Lower Saxony)
323	1	1	26	0	2		2015-01-09	1	75	Heidekreis B (Lower Saxony)
324	1	1	28	0	1		2015-01-09	1	75	Heidekreis B (Lower Saxony)
501	1	2	45	1	1		2014-11-05	1	47	Mecklenburgische-Seenplatte B (Mecklenburg-Hither Pomerania)
502	1	2	29	0	1		2014-11-05	1	47	Mecklenburgische-Seenplatte B (Mecklenburg-Hither Pomerania)
503	1	2	55	1	1		2014-11-05	1	47	Mecklenburgische-Seenplatte B (Mecklenburg-Hither Pomerania)
504	1	2	30	0	1		2014-11-05	1	47	Mecklenburgische-Seenplatte B (Mecklenburg-Hither Pomerania)
505	1	2	27	0	1		2014-11-05	1	47	Mecklenburgische-Seenplatte B (Mecklenburg-Hither Pomerania)
506	1	2	43	1	1		2014-11-05	1	47	Mecklenburgische-Seenplatte B (Mecklenburg-Hither Pomerania)
507	no feacal sample	2	37	1	1		2014-11-05	1	47	Mecklenburgische-Seenplatte B (Mecklenburg-Hither Pomerania)
508	1	1	33	0	1		2014-11-05	1	47	Mecklenburgische-Seenplatte B (Mecklenburg-Hither Pomerania)
509	1	1	38	1	1		2014-11-05	1	47	Mecklenburgische-Seenplatte B (Mecklenburg-Hither Pomerania)
510	1	1	66	2	1		2014-11-05	1	47	Mecklenburgische-Seenplatte B (Mecklenburg-Hither Pomerania)
511	no feacal sample	1	60	1	1		2014-11-15	1	156	Leipzig (Saxony)
512	1	1	30	0	1		2014-11-15	1	156	Leipzig (Saxony)
513	no feacal sample	2	48	1	1		2014-11-15	1	156	Leipzig (Saxony)
514	1	2	31	0	1		2014-11-15	1	156	Leipzig (Saxony)
515	no feacal sample				1		2014-11-15	1	156	Leipzig (Saxony)
516	1	2		2	1		2014-11-15	1	156	Leipzig (Saxony)
517	1	1	28	1	1		2014-11-15	1	156	Leipzig (Saxony)
518	2	2	72	1	1		2014-11-15	1	156	Leipzig (Saxony)
519	no feacal sample	2	26	0	1		2014-11-15	1	156	Leipzig (Saxony)
520	1	2	42	1	1		2014-11-15	1	156	Leipzig (Saxony)
521	1	2	60	1	1		2014-11-15	1	156	Leipzig (Saxony)
522	2	1		0	1		2014-11-15	1	156	Leipzig (Saxony)
523	1	1	38	0	1		2014-11-15	1	156	Leipzig (Saxony)
524	2	1		1	1		2014-11-15	1	156	Leipzig (Saxony)
525	1		25		2		2014-11-15	1	156	Leipzig (Saxony)
526	1	2	24	0	2	mandibular abscess	2014-11-15	1	156	Leipzig (Saxony)
527	no feacal sample	1	44	0	1		2014-11-15	1	156	Leipzig (Saxony)
528	1	2	76	1	1		2014-11-15	1	156	Leipzig (Saxony)
529	1		69	1	1		2014-11-15	1	156	Leipzig (Saxony)
530	1	2	55	1	1		2014-11-15	1	156	Leipzig (Saxony)
531	1	1	15	0	2		2014-11-15	1	156	Leipzig (Saxony)
532	1	1		1	1		2014-11-15	1	156	Leipzig (Saxony)
533	1	1	80	1	1		2014-11-15	1	156	Leipzig (Saxony)
9503	no feacal sample	1		0	1		2014-11-15	1	156	Leipzig (Saxony)
9509	no feacal sample	1		0	1		2014-11-15	1	156	Leipzig (Saxony)
9511	no feacal sample	1		1	1		2014-11-15	1	156	Leipzig (Saxony)
9516	no feacal sample	2		0	1		2014-11-15	1	156	Leipzig (Saxony)
9521	no feacal sample	2		1	1		2014-11-15	1	156	Leipzig (Saxony)
9592	no feacal sample	1		0	1		2014-11-15	1	156	Leipzig (Saxony)
9601	no feacal sample	2	43	1	1		2014-11-15	1	156	Leipzig (Saxony)
9602	no feacal sample	1		1	1		2014-11-15	1	156	Leipzig (Saxony)
9613	no feacal sample	1	17	0	1		2014-11-15	1	156	Leipzig (Saxony)
9625	no feacal sample	1	31	0	1		2014-11-15	1	156	Leipzig (Saxony)
9893	no feacal sample	1	30	0	1		2014-11-15	1	156	Leipzig (Saxony)
9894	no feacal sample	1	34	0	1		2014-11-15	1	156	Leipzig (Saxony)
9960	no feacal sample	1	38	0	1		2014-11-15	1	156	Leipzig (Saxony)
9961	no feacal sample	2	38	1	1		2014-11-15	1	156	Leipzig (Saxony)
10348	no feacal sample			0	1		2014-11-15	1	156	Leipzig (Saxony)
10351	no feacal sample	2	26	0	1		2014-11-15	1	156	Leipzig (Saxony)
10406	no feacal sample	1	75	1	1		2014-11-15	1	156	Leipzig (Saxony)
10411	no feacal sample	1	32	0	1		2014-11-15	1	156	Leipzig (Saxony)
10464	no feacal sample	1	27	0	1		2014-11-15	1	156	Leipzig (Saxony)
10991	no feacal sample	1		1	1		2014-11-15	1	156	Leipzig (Saxony)
535	no feacal sample	1	31	0	1		2014-11-20	1	73	Börde (Saxony Anhalt)
536	1	1	48	1	1		2014-11-20	1	73	Börde (Saxony Anhalt)
537	1	1	75	1	1		2014-11-20	1	73	Börde (Saxony Anhalt)
538	no feacal sample	2	25	0	1		2014-11-20	1	73	Börde (Saxony Anhalt)
539	1	2	55	1	1		2014-11-21	2	181	Forchheim (Bavaria)
540	1	1	70	2	1		2014-11-21	2	181	Forchheim (Bavaria)
541	1	1	45	1	1		2014-11-21	2	181	Forchheim (Bavaria)
542	1	1	35	0	1		2014-11-21	2	181	Forchheim (Bavaria)
543	1	1	50	1	1		2014-11-21	2	181	Forchheim (Bavaria)
544	1	2	25	0	1		2014-11-21	2	181	Forchheim (Bavaria)
545	1	1	25	0	1		2014-11-21	2	181	Forchheim (Bavaria)
546	1	2	28	0	1		2014-11-21	2	181	Forchheim (Bavaria)
547	1	1	80	2	1		2014-11-21	2	181	Forchheim (Bavaria)
548	1	1	25	0	1		2014-11-21	2	181	Forchheim (Bavaria)
549	no feacal sample	2	29	0	1		2014-11-21	2	181	Forchheim (Bavaria)
550	no feacal sample	2	25	0	1		2014-11-21	2	181	Forchheim (Bavaria)
551	1	2	40	2	1		2014-11-21	2	181	Forchheim (Bavaria)
552	1	2	35	0	1		2014-11-21	2	181	Forchheim (Bavaria)
553	1	1	21	0	2		2014-11-21	2	181	Forchheim (Bavaria)
554	1	1	50	1	1		2014-11-21	2	181	Forchheim (Bavaria)
555	1	1	31	0	1		2014-11-21	2	181	Forchheim (Bavaria)
556	1	1	35	0	1		2014-11-21	2	181	Forchheim (Bavaria)
557	1	2	31	0	1		2014-11-21	2	181	Forchheim (Bavaria)
561	1	2	25	0	1		2015-01-03	2	102	Weimarerland (Thuringia)
562	2	2	80	2	1		2015-01-03	2	102	Weimarerland (Thuringia)
563	1	1	50	1	1		2015-01-03	2	102	Weimarerland (Thuringia)
564	1	2	25	0	1		2015-01-03	2	102	Weimarerland (Thuringia)
571	1	1	33	0	1		2015-01-10	2	185	Erzgebirge (Saxony)
572	1	1	56	1	1		2015-01-10	2	185	Erzgebirge (Saxony)
573	1	1	36	0	1		2015-01-10	2	185	Erzgebirge (Saxony)
574	1	1	59	1	1		2015-01-10	2	185	Erzgebirge (Saxony)
575	1	1	67	0	1		2015-01-10	2	185	Erzgebirge (Saxony)
576	2	1	34	2	1		2015-01-10	2	185	Erzgebirge (Saxony)
581	1	2		0	1		2015-01-15	1	129	Saalekreis (Saxony Anhalt)
582	1	1		2	1		2015-01-15	1	129	Saalekreis (Saxony Anhalt)
583	1	2		0	1		2015-01-15	1	129	Saalekreis (Saxony Anhalt)
584	1	1		1	1		2015-01-15	1	129	Saalekreis (Saxony Anhalt)
600	2	1	33	0	1		2014-12-07	1	116	Celle (Lower Saxony)
601	1	2	25	0	1		2014-11-28	2	72	Kyffhäuserkreis (Thuringia)
602	1	2	45	1	1		2014-11-28	2	72	Kyffhäuserkreis (Thuringia)
603	1	2	29	1	1		2014-11-28	2	72	Kyffhäuserkreis (Thuringia)
604	no feacal sample	2		2	1		2014-11-28	2	72	Kyffhäuserkreis (Thuringia)
605	no feacal sample	1		1	1		2014-11-28	2	72	Kyffhäuserkreis (Thuringia)
606	no feacal sample	1	28	1	1		2014-11-28	2	72	Kyffhäuserkreis (Thuringia)
607	no feacal sample	1	28	1	1		2014-11-28	2	72	Kyffhäuserkreis (Thuringia)
608	no feacal sample	1	26	0	1		2014-11-28	2	72	Kyffhäuserkreis (Thuringia)
609	no feacal sample	2		1	1		2014-11-28	2	72	Kyffhäuserkreis (Thuringia)
610	no feacal sample	2		0	1		2014-11-28	2	72	Kyffhäuserkreis (Thuringia)
611	no feacal sample	1	42	1	1		2014-11-28	2	72	Kyffhäuserkreis (Thuringia)
612	1	1	43	1	1		2014-11-28	2	72	Kyffhäuserkreis (Thuringia)
613	no feacal sample	2		1	1		2014-11-28	2	72	Kyffhäuserkreis (Thuringia)
614	1	1	52	1	1		2014-11-28	2	72	Kyffhäuserkreis (Thuringia)
615	1	2	28	1	1		2014-11-28	2	72	Kyffhäuserkreis (Thuringia)
616	no feacal sample	2	56	2	1		2014-11-28	2	72	Kyffhäuserkreis (Thuringia)
617	1	2	52	2	1		2014-11-28	2	72	Kyffhäuserkreis (Thuringia)
618	1	1		1	2		2014-11-28	2	72	Kyffhäuserkreis (Thuringia)
619	no feacal sample	2		1	1		2014-11-28	2	72	Kyffhäuserkreis (Thuringia)
620	no feacal sample	1	26	1	1		2014-11-28	2	72	Kyffhäuserkreis (Thuringia)
621	no feacal sample	2	28	1	1		2014-11-28	2	72	Kyffhäuserkreis (Thuringia)
622	no feacal sample	2	50	1	1		2014-11-28	2	72	Kyffhäuserkreis (Thuringia)
623	no feacal sample	1	23	1	1		2014-11-28	2	72	Kyffhäuserkreis (Thuringia)
624	no feacal sample	1	25	0	1		2014-11-28	2	72	Kyffhäuserkreis (Thuringia)
625	no feacal sample	2		0	1		2014-11-28	2	72	Kyffhäuserkreis (Thuringia)
626	no feacal sample	1		0	1		2014-11-28	2	72	Kyffhäuserkreis (Thuringia)
627	no feacal sample	1	18	0	2		2014-11-28	2	72	Kyffhäuserkreis (Thuringia)
628	no feacal sample	1		0	1		2014-11-28	2	72	Kyffhäuserkreis (Thuringia)
629	no feacal sample	2	25	0	1		2014-11-28	2	72	Kyffhäuserkreis (Thuringia)
630	1	1	20	0	1		2014-11-01	1	126	Bautzen (Saxony)
634	1	1	75	2	1		2014-11-01	1	126	Bautzen (Saxony)
631	1	1	25	0	1		2014-11-01	1	126	Bautzen (Saxony)
635	1	1		2	1		2014-11-01	1	126	Bautzen (Saxony)
636	1	2		2	1		2014-11-01	1	126	Bautzen (Saxony)
632	1	2	45	1	1		2014-11-01	1	126	Bautzen (Saxony)
637	1	1	110	2	1		2014-11-01	1	126	Bautzen (Saxony)
633	1	1	8	0	2		2014-11-01	1	126	Bautzen (Saxony)
a: 1= negative (no ESBL/AmpC-E. coli detected) 2= postive (ESBL/AmpC-E.coli detected) b: sex 1= male 2= female c: age: 0= <1 year 1= >1 year and <2 years 2= >2 years d: nutritional status: 1 = normal 2 = low e: Region of sampling: 1 = Northern German Lowlands 2 = Central and Southern Germany
